# Supplementary material for: Implementation of a mass canine rabies vaccination campaign in both rural and urban regions in southern Malawi
Source: PLoS Negl Trop Dis. 2020 Jan 23;14(1):e0008004. doi: 10.1371/journal.pntd.0008004 (PMC6999910; doi:10.1371/journal.pntd.0008004)
Supplement: S1 Dataset — Csv file containing the attributes of the 139 polygons used in the regression analysis. Due to privacy reasons, GPS locations were removed from the dataset. (CSV) [file pntd.0008004.s001.csv]

	area	Location	dog_number	house_number	adult_number	young_number	dog_vacc	vacc_coverage	mean_education	sex_female	confinement	city_distance	city_closest	other_animal	mean_occupancy	pop	pov125	pov200	landcover1	landcover2	urban	pos_cov	most_female	confinement_factor	other_animal_factor	pop_factor	pov200_factor	city_distance_factor	young_prop	young_prop_factor
1	0.196029019952944	Blantyre Urban	11	8	11	0	6	0.545454545454545	1.81818181818182	0.636363636363636	0	4208.98669660711	Blantyre City	0.5	3.25	148.06248999041	0.0566512479064285	0.2224854608505	5	12	Urban	FALSE	1	low	medium	(54.5,489]	[0.139,0.248]	[470,4.61e+03]	0	[0 - 15]
2	0.528588636973645	Blantyre Urban	18	12	17	1	6	0.333333333333333	1.94444444444444	0.111111111111111	0.555555555555556	1614.9018886403	Blantyre City	0	2.75	81.1521761595554	0.0541047967726165	0.201818966688606	5	12	Urban	FALSE	0	medium	low	(54.5,489]	[0.139,0.248]	[470,4.61e+03]	5.55555555555556	[0 - 15]
3	0.235811551840699	Blantyre Urban	24	24	24	0	24	1	2.04166666666667	0.375	0.291666666666667	4325.37484589771	Blantyre City	0.125	3.16666666666667	256.241850824905	0.0476182152791614	0.17824303642034	5	12	Urban	TRUE	0	low	low	(54.5,489]	[0.139,0.248]	[470,4.61e+03]	0	[0 - 15]
4	0.190614964709375	Blantyre Urban	33	19	31	1	24	0.727272727272727	2	0.40625	0.242424242424242	6968.83937449198	Blantyre City	0.368421052631579	5.31578947368421	86.8430571480897	0.0597187864461115	0.219014361899878	5	12	Urban	TRUE	0	low	medium	(54.5,489]	[0.139,0.248]	(4.61e+03,8.85e+03]	3.03030303030303	[0 - 15]
5	0.396014487878209	Blantyre Urban	41	15	33	7	34	0.829268292682927	3.68292682926829	0.219512195121951	1	9099.10989013103	Blantyre City	0.2	3.66666666666667	22.5937087956103	0.0848556063706393	0.320248750787943	5	12	Urban	TRUE	0	high	low	(8.17,54.5]	(0.248,0.546]	(8.85e+03,1.92e+04]	17.0731707317073	(15 - 30]
6	0.480024996234529	Blantyre Urban	21	10	21	0	20	0.952380952380952	2.33333333333333	0.19047619047619	0.80952380952381	6767.70063521299	Blantyre City	1	5.5	13.4285471633178	0.0905474652262295	0.32033676960889	5	12	Urban	TRUE	0	high	high	(8.17,54.5]	(0.248,0.546]	(4.61e+03,8.85e+03]	0	[0 - 15]
7	0.652476809834664	Blantyre Urban	16	7	13	2	10	0.625	1.625	0.3125	0.25	9382.43861440429	Blantyre City	0.714285714285714	4.57142857142857	8.09475948978912	0.321161016247577	0.601704851881002	3	9	Urban	FALSE	0	low	high	(4.35,8.17]	(0.546,0.801]	(8.85e+03,1.92e+04]	12.5	[0 - 15]
8	0.105775144716325	Blantyre Urban	11	6	11	0	11	1	2.63636363636364	0.272727272727273	0.454545454545455	6476.59181980521	Blantyre City	0.166666666666667	5	122.014758477674	0.155642104815252	0.439629066666091	5	12	Urban	TRUE	0	medium	low	(54.5,489]	(0.248,0.546]	(4.61e+03,8.85e+03]	0	[0 - 15]
9	0.359493294790585	Blantyre Urban	26	11	22	4	25	0.961538461538462	1.80769230769231	0.346153846153846	1	6720.58091986181	Blantyre City	0.272727272727273	4.09090909090909	31.5034665630052	0.0460856124065173	0.192144252598905	3	9	Urban	TRUE	0	high	low	(8.17,54.5]	[0.139,0.248]	(4.61e+03,8.85e+03]	15.3846153846154	(15 - 30]
10	0.14144465008486	Blantyre Urban	21	19	20	0	21	1	1.52380952380952	0.35	0.904761904761905	2530.0944929658	Blantyre City	0.315789473684211	1.73684210526316	246.196092857712	0.083705719417527	0.139773716898443	5	12	Urban	TRUE	0	high	low	(54.5,489]	[0.139,0.248]	[470,4.61e+03]	0	[0 - 15]
11	0.396816040780304	Blantyre Urban	30	12	24	6	16	0.533333333333333	1.1	0.266666666666667	0.833333333333333	10582.6340726873	Blantyre City	0.916666666666667	1.75	8.46507387749216	0.159860783882523	0.473428533370166	1	3	Urban	FALSE	0	high	high	(8.17,54.5]	(0.248,0.546]	(8.85e+03,1.92e+04]	20	(15 - 30]
12	0.134666825866041	Blantyre Urban	11	7	9	2	6	0.545454545454545	1.81818181818182	0	0.0909090909090909	9349.2084912604	Blantyre City	0.285714285714286	3.71428571428571	3.92293100813602	0.363955761196324	0.693911990193365	3	9	Urban	FALSE	0	low	low	[0.802,4.35]	(0.546,0.801]	(8.85e+03,1.92e+04]	18.1818181818182	(15 - 30]
13	0.91191019213854	Blantyre Urban	38	35	33	4	35	0.921052631578947	1.92105263157895	0.289473684210526	0.631578947368421	4573.85843023505	Blantyre City	0.228571428571429	5.25714285714286	23.7019014685216	0.0452445157605396	0.190274630449457	5	12	Urban	TRUE	0	medium	low	(8.17,54.5]	[0.139,0.248]	[470,4.61e+03]	10.5263157894737	[0 - 15]
14	0.174046347386885	Blantyre Urban	20	12	20	0	16	0.8	2	0.45	0.25	7437.01034455983	Blantyre City	0.25	3.5	139.343207904915	0.176185007278736	0.450467934975257	5	12	Urban	TRUE	0	low	low	(54.5,489]	(0.248,0.546]	(4.61e+03,8.85e+03]	0	[0 - 15]
15	1.1083510439451	Blantyre Urban	23	13	23	0	22	0.956521739130435	1.73913043478261	0.260869565217391	0.217391304347826	8083.96563529124	Blantyre City	0.692307692307692	3.76923076923077	7.52463765146924	0.148000885008879	0.427751229155019	3	9	Urban	TRUE	0	low	high	(4.35,8.17]	(0.248,0.546]	(4.61e+03,8.85e+03]	0	[0 - 15]
16	1.06623890606257	Blantyre Urban	29	13	27	2	22	0.758620689655172	1.82758620689655	0.448275862068966	0.620689655172414	7793.25879402546	Blantyre City	0.538461538461538	3.92307692307692	31.1900976133488	0.136702728588389	0.401941469220159	5	12	Urban	TRUE	0	medium	medium	(8.17,54.5]	(0.248,0.546]	(4.61e+03,8.85e+03]	6.89655172413793	[0 - 15]
17	0.0546553017690128	Blantyre Urban	13	7	10	3	10	0.769230769230769	2	0.0769230769230769	0.0769230769230769	5838.36310202641	Blantyre City	0.428571428571429	3.14285714285714	128.516418745643	0.0860422825653281	0.314119621411266	5	12	Urban	TRUE	0	low	medium	(54.5,489]	(0.248,0.546]	(4.61e+03,8.85e+03]	23.0769230769231	(15 - 30]
18	0.27537364843654	Blantyre Urban	16	8	16	0	16	1	1.6875	0.375	0.125	5675.64620827383	Blantyre City	0.875	4.25	8.43328270236666	0.185045231544132	0.478796748476959	3	9	Urban	TRUE	0	low	high	(8.17,54.5]	(0.248,0.546]	(4.61e+03,8.85e+03]	0	[0 - 15]
19	0.130788971918067	Blantyre Urban	23	22	23	0	22	0.956521739130435	1.39130434782609	0.260869565217391	0.956521739130435	2393.98442648907	Blantyre City	0.181818181818182	2.66666666666667	293.822961439998	0.083939254283905	0.139244437217712	5	12	Urban	TRUE	0	high	low	(54.5,489]	[0.139,0.248]	[470,4.61e+03]	0	[0 - 15]
20	0.148095337472909	Blantyre Urban	40	23	39	1	36	0.9	2.175	0.225	1	3145.3365137726	Blantyre City	0.478260869565217	2.8695652173913	472.16487320185	0.0730080597561475	0.248778488873736	3	9	Urban	TRUE	0	high	medium	(54.5,489]	(0.248,0.546]	[470,4.61e+03]	2.5	[0 - 15]
21	0.574198063657334	Blantyre Urban	12	6	7	5	11	0.916666666666667	2.5	0.25	1	3387.79637770929	Blantyre City	0.166666666666667	3	4.287257750586	0.0590300974452795	0.276869320527627	3	9	Urban	TRUE	0	high	low	[0.802,4.35]	(0.248,0.546]	[470,4.61e+03]	41.6666666666667	(30 - 45]
22	0.0657592402440522	Blantyre Urban	8	8	8	0	6	0.75	2.8	0.5	0.5	2647.57526751575	Blantyre City	0.625	4.5	161.340763167311	0.0534491504212762	0.193543409327125	5	12	Urban	TRUE	0	medium	medium	(54.5,489]	[0.139,0.248]	[470,4.61e+03]	0	[0 - 15]
23	0.276055464521036	Blantyre Rural	48	21	47	1	48	1	2.33333333333333	0.291666666666667	0.5	6633.80656738575	Blantyre City	0.333333333333333	3.14285714285714	21.6983008156321	0.0942942588925184	0.288794759584206	5	12	Rural	TRUE	0	medium	medium	(8.17,54.5]	(0.248,0.546]	(4.61e+03,8.85e+03]	2.08333333333333	[0 - 15]
24	0.827460281947158	Blantyre Urban	58	24	57	1	45	0.775862068965517	1.79310344827586	0.293103448275862	0.0862068965517241	12045.4260297093	Blantyre City	0.666666666666667	3	6.79418925888827	0.354185748130323	0.662791327561342	1	3	Urban	TRUE	0	low	high	(4.35,8.17]	(0.546,0.801]	(8.85e+03,1.92e+04]	1.72413793103448	[0 - 15]
25	0.554476252557398	Blantyre Urban	22	14	21	1	18	0.818181818181818	1.05555555555556	0.409090909090909	0.136363636363636	4624.99959299605	Blantyre City	0.428571428571429	4	94.4937046579766	0.059341815556842	0.216986431211086	5	12	Urban	TRUE	0	low	medium	(54.5,489]	[0.139,0.248]	(4.61e+03,8.85e+03]	4.54545454545455	[0 - 15]
26	0.0449019770296363	Blantyre Urban	10	6	10	0	7	0.7	2.2	0.3	0.6	1711.85325224198	Blantyre City	0.166666666666667	2.66666666666667	132.991180032285	0.0543613433837891	0.180977523326874	5	12	Urban	TRUE	0	medium	low	(54.5,489]	[0.139,0.248]	[470,4.61e+03]	0	[0 - 15]
27	0.187008599927548	Blantyre Urban	22	11	20	2	18	0.818181818181818	1.77272727272727	0.227272727272727	0.136363636363636	8583.54392314222	Blantyre City	0.272727272727273	3.18181818181818	64.3063774275377	0.0710562329655805	0.219151844812616	5	12	Urban	TRUE	0	low	low	(54.5,489]	[0.139,0.248]	(4.61e+03,8.85e+03]	9.09090909090909	[0 - 15]
28	0.709120076912629	Blantyre Urban	36	18	32	4	34	0.944444444444444	2.33333333333333	0.416666666666667	1	3798.9193217148	Blantyre City	0.222222222222222	3.22222222222222	46.2071613848671	0.040042285950404	0.18199532644012	5	12	Urban	TRUE	0	high	low	(8.17,54.5]	[0.139,0.248]	[470,4.61e+03]	11.1111111111111	[0 - 15]
29	0.258750889955251	Blantyre Urban	12	6	9	3	11	0.916666666666667	2.25	0.25	0.75	4355.43930043227	Blantyre City	0	3.66666666666667	195.875243060462	0.0651397737979277	0.255550489613884	5	12	Urban	TRUE	0	high	low	(54.5,489]	(0.248,0.546]	[470,4.61e+03]	25	(15 - 30]
30	0.648325500246115	Chiradzulu Rural	36	20	36	0	31	0.861111111111111	1.80555555555556	0.277777777777778	0.75	11884.8587542542	Blantyre City	0.75	2.8	5.8405741994569	0.439865408392405	0.740924739588048	3	9	Rural	TRUE	0	high	high	(4.35,8.17]	(0.546,0.801]	(8.85e+03,1.92e+04]	0	[0 - 15]
31	1.35342879784365	Blantyre Urban	43	23	42	1	41	0.953488372093023	2.27906976744186	0.395348837209302	0.581395348837209	8535.99584464232	Blantyre City	0.608695652173913	4.47826086956522	39.0719619645158	0.188161049695683	0.474071564719039	5	12	Urban	TRUE	0	medium	medium	(8.17,54.5]	(0.248,0.546]	(4.61e+03,8.85e+03]	2.32558139534884	[0 - 15]
32	0.155912252315586	Blantyre Urban	11	9	10	1	6	0.545454545454545	1.63636363636364	0.272727272727273	0.545454545454545	2491.44284342967	Blantyre City	0.222222222222222	2.88888888888889	90.5161013814862	0.0470207333564758	0.216870427131653	5	12	Urban	FALSE	0	medium	low	(54.5,489]	[0.139,0.248]	[470,4.61e+03]	9.09090909090909	[0 - 15]
33	0.205778588232845	Blantyre Urban	14	6	13	1	11	0.785714285714286	1.42857142857143	0.642857142857143	0	9658.91063500841	Blantyre City	0.833333333333333	4	4.99485283364815	0.355316997204521	0.650806593680251	3	9	Urban	TRUE	1	low	high	(4.35,8.17]	(0.546,0.801]	(8.85e+03,1.92e+04]	7.14285714285714	[0 - 15]
34	0.333500705961741	Blantyre Urban	39	19	39	0	38	0.974358974358974	2.46153846153846	0.358974358974359	0.974358974358974	4803.36657122297	Blantyre City	0.157894736842105	3.05263157894737	73.4532958058509	0.0574296064544142	0.247463317991	5	12	Urban	TRUE	0	high	low	(54.5,489]	[0.139,0.248]	(4.61e+03,8.85e+03]	0	[0 - 15]
35	0.350157393446926	Blantyre Urban	53	36	53	0	46	0.867924528301887	2.15384615384615	0.207547169811321	0.792452830188679	10480.2917568841	Blantyre City	0.388888888888889	3.36111111111111	58.2604087451007	0.146045361971449	0.423173884846204	5	12	Urban	TRUE	0	high	medium	(54.5,489]	(0.248,0.546]	(8.85e+03,1.92e+04]	0	[0 - 15]
36	1.15458354442899	Blantyre Urban	54	28	53	1	54	1	2.33333333333333	0.277777777777778	0.962962962962963	2929.42090874187	Blantyre City	0.25	3.07142857142857	12.4783038691974	0.0413431291902617	0.196982943396551	5	12	Urban	TRUE	0	high	low	(8.17,54.5]	[0.139,0.248]	[470,4.61e+03]	1.85185185185185	[0 - 15]
37	2.07742299826905	Blantyre Urban	21	13	21	0	19	0.904761904761905	1.57142857142857	0.19047619047619	0.380952380952381	6803.69078630491	Blantyre City	0.538461538461538	4.30769230769231	9.03169316385097	0.138338903253302	0.386311736541429	5	12	Urban	TRUE	0	medium	medium	(8.17,54.5]	(0.248,0.546]	(4.61e+03,8.85e+03]	0	[0 - 15]
38	0.880295357176166	Blantyre Urban	33	17	33	0	24	0.727272727272727	2.57575757575758	0.242424242424242	1	2865.6369600913	Blantyre City	0.176470588235294	3.29411764705882	26.6581688351727	0.0364652425399709	0.180666442358522	5	12	Urban	TRUE	0	high	low	(8.17,54.5]	[0.139,0.248]	[470,4.61e+03]	0	[0 - 15]
39	0.312394771830814	Blantyre Urban	47	27	46	1	43	0.914893617021277	2.19148936170213	0.25531914893617	0.276595744680851	8727.51182938511	Blantyre City	0.444444444444444	3	14.2249155281531	0.284814054314316	0.622050006505538	5	12	Urban	TRUE	0	low	medium	(8.17,54.5]	(0.546,0.801]	(4.61e+03,8.85e+03]	2.12765957446809	[0 - 15]
40	0.90575006612349	Blantyre Urban	33	22	33	0	33	1	2.06060606060606	0.303030303030303	0.424242424242424	3120.25004458506	Blantyre City	0.272727272727273	3.77272727272727	103.057940712757	0.0408190660884144	0.168436655684376	5	12	Urban	TRUE	0	medium	low	(54.5,489]	[0.139,0.248]	[470,4.61e+03]	0	[0 - 15]
41	0.349198276999971	Blantyre Urban	27	17	27	0	21	0.777777777777778	2.11111111111111	0.518518518518518	0	6397.87252748423	Blantyre City	0.352941176470588	3.05882352941176	116.80766219061	0.163754193859	0.448130733623386	5	12	Urban	TRUE	1	low	medium	(54.5,489]	(0.248,0.546]	(4.61e+03,8.85e+03]	0	[0 - 15]
42	0.22843458576737	Blantyre Urban	30	18	28	2	27	0.9	2	0.3	0.866666666666667	9240.71862944765	Blantyre City	0.666666666666667	2.77777777777778	51.5712800713178	0.211350859671134	0.533888695336748	5	12	Urban	TRUE	0	high	high	(8.17,54.5]	(0.248,0.546]	(8.85e+03,1.92e+04]	6.66666666666667	[0 - 15]
43	0.313644755993786	Blantyre Urban	36	22	36	0	29	0.805555555555556	1.69444444444444	0.25	0.25	9605.84734294082	Blantyre City	0.363636363636364	3.18181818181818	25.1702547884302	0.0868620315561366	0.290107837991485	5	12	Urban	TRUE	0	low	medium	(8.17,54.5]	(0.248,0.546]	(8.85e+03,1.92e+04]	0	[0 - 15]
44	1.12142164138943	Blantyre Urban	20	13	20	0	20	1	1.9	0.35	0.9	7724.87216922917	Blantyre City	0.0769230769230769	3.76923076923077	22.9359420907558	0.043726360515193	0.204260401152364	5	12	Urban	TRUE	0	high	low	(8.17,54.5]	[0.139,0.248]	(4.61e+03,8.85e+03]	0	[0 - 15]
45	0.286483391570319	Blantyre Urban	33	16	30	0	30	0.909090909090909	2.27272727272727	0.333333333333333	0.96969696969697	11324.2787275581	Blantyre City	0.75	3.6875	24.1611683208217	0.192084305411856	0.495320137659351	5	12	Urban	TRUE	0	high	high	(8.17,54.5]	(0.248,0.546]	(8.85e+03,1.92e+04]	0	[0 - 15]
46	0.520256480390475	Blantyre Urban	33	19	31	2	25	0.757575757575758	2.84848484848485	0.212121212121212	0.909090909090909	3705.62295857644	Blantyre City	0.368421052631579	3.21052631578947	83.6261367736754	0.0440869267140972	0.180190038719086	5	12	Urban	TRUE	0	high	medium	(54.5,489]	[0.139,0.248]	[470,4.61e+03]	6.06060606060606	[0 - 15]
47	0.795865159702174	Blantyre Urban	33	20	31	2	24	0.727272727272727	1.63636363636364	0.272727272727273	0.848484848484849	3725.10655274806	Blantyre City	0.25	4.1	35.6339498645514	0.041717669102534	0.199605165819847	5	12	Urban	TRUE	0	high	low	(8.17,54.5]	[0.139,0.248]	[470,4.61e+03]	6.06060606060606	[0 - 15]
48	0.498525935268973	Blantyre Urban	29	14	27	1	24	0.827586206896552	1.86206896551724	0.551724137931034	0	9121.22738118202	Blantyre City	0.5	3.57142857142857	30.5394697673728	0.0880500951134567	0.317941172325865	5	12	Urban	TRUE	1	low	medium	(8.17,54.5]	(0.248,0.546]	(8.85e+03,1.92e+04]	3.44827586206897	[0 - 15]
49	0.475258134904901	Blantyre Urban	25	16	25	0	25	1	2.2	0.28	0.8	6157.34689955989	Blantyre City	0.625	3.0625	47.1647338249345	0.0600245553957409	0.24718488340043	5	12	Urban	TRUE	0	high	medium	(8.17,54.5]	[0.139,0.248]	(4.61e+03,8.85e+03]	0	[0 - 15]
50	0.0100629716620159	Blantyre Urban	11	7	11	0	11	1	2.72727272727273	0.181818181818182	1	5946.98972684055	Blantyre City	0.142857142857143	3	3.94122430645207	0.0480528473854065	0.222080647945404	5	12	Urban	TRUE	0	high	low	[0.802,4.35]	[0.139,0.248]	(4.61e+03,8.85e+03]	0	[0 - 15]
51	0.0134890713661621	Blantyre Urban	7	6	7	0	7	1	1.71428571428571	0.285714285714286	0.428571428571429	2643.48301001024	Blantyre City	0.166666666666667	2.5	484.360172090076	0.0625593842754901	0.202568856343417	5	12	Urban	TRUE	0	medium	low	(54.5,489]	[0.139,0.248]	[470,4.61e+03]	0	[0 - 15]
52	0.23142250677609	Blantyre Urban	8	6	7	1	7	0.875	2.125	0.125	1	3344.48784112298	Blantyre City	0	3.83333333333333	17.0309255760166	0.0459900554342964	0.254773743282463	3	9	Urban	TRUE	0	high	low	(8.17,54.5]	(0.248,0.546]	[470,4.61e+03]	12.5	[0 - 15]
53	1.01299592929786	Blantyre Urban	19	13	19	0	19	1	2.57894736842105	0.263157894736842	0.526315789473684	5135.70743915122	Blantyre City	0.230769230769231	3.53846153846154	79.57751784668	0.0649349841793298	0.248155953898516	5	12	Urban	TRUE	0	medium	low	(54.5,489]	(0.248,0.546]	(4.61e+03,8.85e+03]	0	[0 - 15]
54	0.860547029300704	Blantyre Urban	16	12	16	0	16	1	1.1875	0.3125	0.375	8045.63705362222	Blantyre City	0.0833333333333333	2.83333333333333	8.93834765866466	0.139974804631635	0.413233160534326	5	12	Urban	TRUE	0	medium	low	(8.17,54.5]	(0.248,0.546]	(4.61e+03,8.85e+03]	0	[0 - 15]
55	0.630197758361591	Blantyre Urban	38	20	35	2	28	0.736842105263158	2.34210526315789	0.526315789473684	0.184210526315789	6276.53474543614	Blantyre City	0.4	3.2	16.229612096573	0.0983295939525906	0.331086455780016	5	12	Urban	TRUE	1	low	medium	(8.17,54.5]	(0.248,0.546]	(4.61e+03,8.85e+03]	5.26315789473684	[0 - 15]
56	0.542404138570576	Blantyre Urban	12	7	12	0	6	0.5	2.83333333333333	0	1	3689.79529438124	Blantyre City	0.428571428571429	3.28571428571429	5.51537358020945	0.057745959398534	0.247989234150091	3	9	Urban	FALSE	0	high	medium	(4.35,8.17]	[0.139,0.248]	[470,4.61e+03]	0	[0 - 15]
57	0.0733559834693156	Blantyre Urban	9	8	9	0	6	0.666666666666667	2.11111111111111	0.444444444444444	0.222222222222222	2663.04611595564	Blantyre City	0.25	2.625	488.649932108355	0.0803318668864534	0.202998054426346	5	12	Urban	FALSE	0	low	low	(54.5,489]	[0.139,0.248]	[470,4.61e+03]	0	[0 - 15]
58	0.0876222585125404	Blantyre Urban	10	9	10	0	10	1	3	0.5	0.6	4084.04903862603	Blantyre City	0	2.66666666666667	50.3963222974865	0.0366611871901456	0.178388933517158	5	12	Urban	TRUE	0	medium	low	(8.17,54.5]	[0.139,0.248]	[470,4.61e+03]	0	[0 - 15]
59	0.224194560002397	Blantyre Urban	17	11	17	0	14	0.823529411764706	1.52941176470588	0.117647058823529	0	2779.71275673381	Blantyre City	0.272727272727273	3.90909090909091	441.79304436775	0.0742136528904435	0.191761268214166	5	12	Urban	TRUE	0	low	low	(54.5,489]	[0.139,0.248]	[470,4.61e+03]	0	[0 - 15]
60	0.242876222539466	Blantyre Urban	17	8	16	1	14	0.823529411764706	2.26666666666667	0.352941176470588	0	5842.28795648906	Blantyre City	0.125	3.25	112.593226584384	0.0830041570313981	0.280875674363183	5	12	Urban	TRUE	0	low	low	(54.5,489]	(0.248,0.546]	(4.61e+03,8.85e+03]	5.88235294117647	[0 - 15]
61	0.476455007435137	Blantyre Urban	21	15	21	0	18	0.857142857142857	2.85714285714286	0.238095238095238	1	701.409499507703	Blantyre City	0.266666666666667	4	15.8179343759389	0.0375507169640633	0.221646336878508	5	12	Urban	TRUE	0	high	low	(8.17,54.5]	[0.139,0.248]	[470,4.61e+03]	0	[0 - 15]
62	0.698351743806638	Blantyre Urban	13	10	13	0	11	0.846153846153846	2.38461538461538	0.384615384615385	0.461538461538462	6652.72123132331	Blantyre City	0.3	2.7	6.32968990398053	0.0943426880932128	0.332940970416739	3	9	Urban	TRUE	0	medium	low	(4.35,8.17]	(0.248,0.546]	(4.61e+03,8.85e+03]	0	[0 - 15]
63	0.102383618376544	Blantyre Urban	13	10	13	0	12	0.923076923076923	1.76923076923077	0.230769230769231	0	2398.95126500163	Blantyre City	0.1	4.2	292.803480471097	0.0543546528211252	0.188752810301228	5	12	Urban	TRUE	0	low	low	(54.5,489]	[0.139,0.248]	[470,4.61e+03]	0	[0 - 15]
64	0.317910883731822	Blantyre Urban	15	8	14	1	13	0.866666666666667	1.66666666666667	0.8	0	6384.85093231303	Blantyre City	0.875	3.625	8.2383355983887	0.145664739546596	0.424240149746041	3	9	Urban	TRUE	1	low	high	(8.17,54.5]	(0.248,0.546]	(4.61e+03,8.85e+03]	6.66666666666667	[0 - 15]
65	0.212561512181546	Blantyre Urban	20	11	19	1	17	0.85	3.2	0.15	1	470.025598815981	Blantyre City	0.363636363636364	3.63636363636364	7.68112363693734	0.0372821682750589	0.22124850690955	5	12	Urban	TRUE	0	high	medium	(4.35,8.17]	[0.139,0.248]	[470,4.61e+03]	5	[0 - 15]
66	0.362238598068137	Blantyre Urban	13	9	13	0	13	1	2.61538461538462	0.307692307692308	0.769230769230769	10097.6243273619	Blantyre City	0.333333333333333	2.77777777777778	86.9868143637515	0.114032968919349	0.339569217664994	5	12	Urban	TRUE	0	high	medium	(54.5,489]	(0.248,0.546]	(8.85e+03,1.92e+04]	0	[0 - 15]
67	0.120461115365398	Blantyre Urban	10	9	10	0	10	1	1.6	0.3	0.1	6184.25910329544	Blantyre City	0.222222222222222	4	143.984856176903	0.0828235945498619	0.291836050075829	5	12	Urban	TRUE	0	low	low	(54.5,489]	(0.248,0.546]	(4.61e+03,8.85e+03]	0	[0 - 15]
68	0.364184670696063	Blantyre Urban	35	21	32	3	29	0.828571428571429	2.37142857142857	0.285714285714286	0.914285714285714	9709.55345436757	Blantyre City	0.428571428571429	3.71428571428571	45.1260486147063	0.105761730187468	0.318207001555214	5	12	Urban	TRUE	0	high	medium	(8.17,54.5]	(0.248,0.546]	(8.85e+03,1.92e+04]	8.57142857142857	[0 - 15]
69	0.363597240195334	Blantyre Urban	20	12	20	0	19	0.95	2.4	0.4	0.45	6373.00928307888	Blantyre City	0.416666666666667	3	103.22183526336	0.047676443729785	0.187087146599476	5	12	Urban	TRUE	0	medium	medium	(54.5,489]	[0.139,0.248]	(4.61e+03,8.85e+03]	0	[0 - 15]
70	0.234462971574358	Blantyre Urban	11	9	11	0	9	0.818181818181818	1.45454545454545	0.272727272727273	0.181818181818182	5435.59543661081	Blantyre City	0.222222222222222	4.33333333333333	65.122758249755	0.0500792251831574	0.241779708092541	5	12	Urban	TRUE	0	low	low	(54.5,489]	[0.139,0.248]	(4.61e+03,8.85e+03]	0	[0 - 15]
71	0.18628957227785	Blantyre Urban	17	9	16	1	15	0.882352941176471	2.64705882352941	0.352941176470588	0	4050.95555950352	Blantyre City	0.222222222222222	3.22222222222222	158.196608811282	0.050601291121547	0.183982609994496	5	12	Urban	TRUE	0	low	low	(54.5,489]	[0.139,0.248]	[470,4.61e+03]	5.88235294117647	[0 - 15]
72	0.482116870060382	Blantyre Urban	18	10	17	1	17	0.944444444444444	2.88888888888889	0.0555555555555556	1	2305.53499981505	Blantyre City	0.3	3.6	6.34050573254048	0.0378429125796765	0.193658950311686	5	12	Urban	TRUE	0	high	low	(4.35,8.17]	[0.139,0.248]	[470,4.61e+03]	5.55555555555556	[0 - 15]
73	1.50033911515056	Zomba Rural	16	10	9	3	10	0.625	1.3125	0.125	0.0625	6223.24904944123	Zomba City	0.8	4	7.19814999741088	0.521258448782237	0.75110794971829	3	9	Rural	FALSE	0	low	high	(4.35,8.17]	(0.546,0.801]	(4.61e+03,8.85e+03]	18.75	(15 - 30]
74	0.522986232604964	Zomba Urban	27	16	19	0	23	0.851851851851852	1.85185185185185	0.296296296296296	0.481481481481481	3966.24975942477	Zomba City	0.625	4.1875	55.5155463853613	0.292054706763492	0.55807267520283	5	12	Urban	TRUE	0	medium	medium	(54.5,489]	(0.546,0.801]	[470,4.61e+03]	0	[0 - 15]
75	0.148464061516325	Zomba Urban	21	14	18	1	16	0.761904761904762	1.76190476190476	0.428571428571429	0.142857142857143	4664.60288285893	Zomba City	0.285714285714286	4.28571428571429	23.7752445099477	0.315859209604445	0.578253648858476	5	12	Urban	TRUE	0	low	low	(8.17,54.5]	(0.546,0.801]	(4.61e+03,8.85e+03]	4.76190476190476	[0 - 15]
76	0.0795551215001865	Zomba Urban	17	9	16	0	14	0.823529411764706	1.70588235294118	0.352941176470588	0	3936.76562483969	Zomba City	0.444444444444444	4.55555555555556	79.1987015391189	0.256007982464777	0.51314271211163	5	12	Urban	TRUE	0	low	medium	(54.5,489]	(0.248,0.546]	[470,4.61e+03]	0	[0 - 15]
77	0.234060152065355	Zomba Rural	11	7	10	1	10	0.909090909090909	1.45454545454545	0.272727272727273	0.272727272727273	5826.16957766997	Zomba City	0.714285714285714	4.28571428571429	7.81934812137289	0.450062290237876	0.700145113749832	3	9	Rural	TRUE	0	low	high	(4.35,8.17]	(0.546,0.801]	(4.61e+03,8.85e+03]	9.09090909090909	[0 - 15]
78	0.451982636289306	Zomba Urban	22	14	22	0	19	0.863636363636364	1.77272727272727	0.363636363636364	0.318181818181818	4144.61880302431	Zomba City	0.285714285714286	3.5	25.8743124920606	0.312521813126678	0.581328563849418	5	12	Urban	TRUE	0	low	low	(8.17,54.5]	(0.546,0.801]	[470,4.61e+03]	0	[0 - 15]
79	0.331959802829878	Zomba Urban	24	14	23	0	21	0.875	1.79166666666667	0.291666666666667	0.166666666666667	2752.25393853746	Zomba City	0.5	4.64285714285714	54.1010061075801	0.185429939462911	0.451511480805263	5	12	Urban	TRUE	0	low	medium	(8.17,54.5]	(0.248,0.546]	[470,4.61e+03]	0	[0 - 15]
80	0.183319066782836	Zomba Urban	23	14	23	0	17	0.739130434782609	1.73913043478261	0.347826086956522	0	1668.58602797035	Zomba City	0.571428571428571	3.28571428571429	165.991692480349	0.176650166511536	0.362944960594177	5	12	Urban	TRUE	0	low	medium	(54.5,489]	(0.248,0.546]	[470,4.61e+03]	0	[0 - 15]
81	0.384845961356809	Zomba Urban	13	10	13	0	11	0.846153846153846	2.15384615384615	0.230769230769231	0.384615384615385	3738.91646412518	Zomba City	0.9	4.2	5.58285933044277	0.353656388599703	0.631190697593127	3	9	Urban	TRUE	0	medium	high	(4.35,8.17]	(0.546,0.801]	[470,4.61e+03]	0	[0 - 15]
82	0.960093665833842	Zomba Rural	9	6	8	1	5	0.555555555555556	1.33333333333333	0.333333333333333	0	19246.9046509848	Zomba City	0.666666666666667	4.16666666666667	2.4822434616791	0.696834402223086	0.880778433819269	2	7	Rural	FALSE	0	low	high	[0.802,4.35]	(0.801,0.882]	(1.92e+04,4.14e+04]	11.1111111111111	[0 - 15]
83	0.521996762159346	Zomba Rural	29	12	25	4	17	0.586206896551724	1.79310344827586	0.275862068965517	0.0344827586206897	9904.84173357265	Zomba City	0.833333333333333	2.83333333333333	2.21113240619204	0.555390653482342	0.785947733455234	3	9	Rural	FALSE	0	low	high	[0.802,4.35]	(0.546,0.801]	(8.85e+03,1.92e+04]	13.7931034482759	[0 - 15]
84	0.345208074542195	Zomba Rural	8	6	5	3	6	0.75	1.75	0	0.625	14731.1594469435	Zomba City	0.666666666666667	3.33333333333333	5.21425081522037	0.636482981613704	0.838322464738573	3	9	Rural	TRUE	0	medium	high	(4.35,8.17]	(0.801,0.882]	(8.85e+03,1.92e+04]	37.5	(30 - 45]
85	0.532259888215092	Zomba Rural	11	6	9	2	8	0.727272727272727	1.54545454545455	0.272727272727273	0	17661.9445758712	Zomba City	0.666666666666667	1.83333333333333	4.29081346123826	0.64476120496987	0.828472365990775	3	9	Rural	TRUE	0	low	high	[0.802,4.35]	(0.801,0.882]	(8.85e+03,1.92e+04]	18.1818181818182	(15 - 30]
86	1.03578826440696	Zomba Rural	20	12	20	0	19	0.95	0.894736842105263	0.45	0.8	14933.9085747624	Zomba City	0.75	1.54545454545455	5.40063655293202	0.649881311582059	0.837612870761326	3	9	Rural	TRUE	0	high	high	(4.35,8.17]	(0.801,0.882]	(8.85e+03,1.92e+04]	0	[0 - 15]
87	0.657130764630993	Zomba Rural	16	11	13	3	12	0.75	1.3125	0.25	0	19173.2218936896	Zomba City	0.909090909090909	2.45454545454545	5.56133261751267	0.69649835300669	0.871710178986758	3	9	Rural	TRUE	0	low	high	(4.35,8.17]	(0.801,0.882]	(8.85e+03,1.92e+04]	18.75	(15 - 30]
88	0.61823102576605	Zomba Rural	26	12	24	2	23	0.884615384615385	1.30769230769231	0.423076923076923	0	10572.8024155943	Zomba City	1	2.75	2.43507638399937	0.611208065511078	0.798275149509471	3	9	Rural	TRUE	0	low	high	[0.802,4.35]	(0.546,0.801]	(8.85e+03,1.92e+04]	7.69230769230769	[0 - 15]
89	1.15508953919266	Zomba Rural	12	8	11	1	9	0.75	1.33333333333333	0.25	0.916666666666667	13344.8873114337	Zomba City	1	2.25	3.71386693556231	0.626582688306059	0.814480907576425	3	9	Rural	TRUE	0	high	high	[0.802,4.35]	(0.801,0.882]	(8.85e+03,1.92e+04]	8.33333333333333	[0 - 15]
90	0.963557845572748	Zomba Rural	27	14	22	5	20	0.740740740740741	1.59259259259259	0.444444444444444	0.08	17136.4497176478	Zomba City	0.642857142857143	2.46153846153846	4.81154583916767	0.650299127487575	0.828439593440344	3	9	Rural	TRUE	0	low	medium	(4.35,8.17]	(0.801,0.882]	(8.85e+03,1.92e+04]	18.5185185185185	(15 - 30]
91	3.08584190053787	Zomba Rural	19	12	19	0	12	0.631578947368421	0.578947368421053	0.210526315789474	1	24158.283750848	Zomba City	0.833333333333333	1.57142857142857	3.79513576169991	0.698751013814154	0.866260645597508	3	9	Rural	FALSE	0	high	high	[0.802,4.35]	(0.801,0.882]	(1.92e+04,4.14e+04]	0	[0 - 15]
92	1.22632628761328	Zomba Rural	29	13	24	5	21	0.724137931034483	1.06896551724138	0.448275862068966	0.107142857142857	18266.1956506507	Zomba City	0.538461538461538	2.84615384615385	4.61396708593771	0.672399189737108	0.833154616861992	3	9	Rural	TRUE	0	low	medium	(4.35,8.17]	(0.801,0.882]	(8.85e+03,1.92e+04]	17.2413793103448	(15 - 30]
93	0.376281596873803	Zomba Rural	14	8	14	0	14	1	0.928571428571429	0.142857142857143	0.923076923076923	20612.0956971705	Zomba City	1	5	7.97894161232501	0.651265700588235	0.823746488016186	3	9	Rural	TRUE	0	high	high	(4.35,8.17]	(0.801,0.882]	(1.92e+04,4.14e+04]	0	[0 - 15]
94	0.535264824602278	Zomba Rural	12	6	12	0	12	1	1.33333333333333	0.5	0.181818181818182	8626.01940574187	Zomba City	0.666666666666667	2.16666666666667	4.4672436198526	0.556250310129693	0.775380729933193	3	9	Rural	TRUE	0	low	high	(4.35,8.17]	(0.546,0.801]	(4.61e+03,8.85e+03]	0	[0 - 15]
95	0.825194352479959	Zomba Rural	15	11	11	4	11	0.733333333333333	1.13333333333333	0.333333333333333	0	19098.102145886	Zomba City	0.727272727272727	2.63636363636364	4.78377667476972	0.653859832890662	0.833441695563164	3	9	Rural	TRUE	0	low	high	(4.35,8.17]	(0.801,0.882]	(8.85e+03,1.92e+04]	26.6666666666667	(15 - 30]
96	0.471297161321907	Zomba Rural	8	6	7	1	5	0.625	1.75	0.125	0.375	14088.7727460132	Zomba City	0.666666666666667	4.16666666666667	3.33779456948384	0.650008298848805	0.840319541724105	3	9	Rural	FALSE	0	medium	high	[0.802,4.35]	(0.801,0.882]	(8.85e+03,1.92e+04]	12.5	[0 - 15]
97	1.93539147389502	Zomba Rural	19	11	14	5	11	0.578947368421053	1.42105263157895	0.578947368421053	0.0555555555555556	23191.0521699237	Zomba City	0.636363636363636	2.4	3.1791017153228	0.66515406743804	0.84307198185148	2	7	Rural	FALSE	1	low	medium	[0.802,4.35]	(0.801,0.882]	(1.92e+04,4.14e+04]	26.3157894736842	(15 - 30]
98	1.30380793457862	Zomba Rural	10	7	7	2	10	1	1.3	0.4	0.6	19643.4234198518	Zomba City	0.428571428571429	2.85714285714286	2.37573190964546	0.544312499264094	0.769542489652559	2	7	Rural	TRUE	0	medium	medium	[0.802,4.35]	(0.546,0.801]	(1.92e+04,4.14e+04]	20	(15 - 30]
99	0.997578902679743	Zomba Rural	16	8	15	1	4	0.25	0.9375	0.4375	0	21936.5159786843	Zomba City	0.875	2.125	4.57835119547844	0.630342028227316	0.821041766288442	3	9	Rural	FALSE	0	low	high	(4.35,8.17]	(0.801,0.882]	(1.92e+04,4.14e+04]	6.25	[0 - 15]
101	1.07156996715709	Zomba Rural	8	6	6	2	8	1	1	0.125	0.5	18284.4620962578	Zomba City	0.666666666666667	3.16666666666667	4.32272406165041	0.630114093996011	0.827384054431549	3	9	Rural	TRUE	0	medium	high	[0.802,4.35]	(0.801,0.882]	(8.85e+03,1.92e+04]	25	(15 - 30]
102	0.638648169306887	Zomba Rural	12	7	11	1	9	0.75	1.33333333333333	0.333333333333333	0	7516.33016756239	Zomba City	0.428571428571429	2.14285714285714	3.35316468303182	0.570049596279342	0.779594539583289	3	9	Rural	TRUE	0	low	medium	[0.802,4.35]	(0.546,0.801]	(4.61e+03,8.85e+03]	8.33333333333333	[0 - 15]
103	1.52091797836869	Chiradzulu Rural	24	12	13	7	18	0.75	1.22222222222222	0.5	0.478260869565217	24598.7498767453	Blantyre City	0.636363636363636	3.09090909090909	4.81391405406043	0.525797036568324	0.772546889066696	3	9	Rural	TRUE	0	medium	medium	(4.35,8.17]	(0.546,0.801]	(1.92e+04,4.14e+04]	29.1666666666667	(15 - 30]
104	1.20690550207522	Chiradzulu Rural	30	16	26	4	22	0.733333333333333	1.46666666666667	0.366666666666667	0.5	24471.8444914988	Blantyre City	0.75	3.5	4.88706619465796	0.552233615893362	0.792163149268722	3	9	Rural	TRUE	0	medium	high	(4.35,8.17]	(0.546,0.801]	(1.92e+04,4.14e+04]	13.3333333333333	[0 - 15]
105	5.45853866033529	Chiradzulu Rural	48	24	33	13	33	0.6875	1.43478260869565	0.375	0.425531914893617	28818.4447318278	Blantyre City	0.739130434782609	3.45454545454545	3.7297366299029	0.621055800484535	0.817252523648112	3	9	Rural	FALSE	0	medium	high	[0.802,4.35]	(0.801,0.882]	(1.92e+04,4.14e+04]	27.0833333333333	(15 - 30]
106	1.31164460449811	Chiradzulu Rural	40	25	35	5	30	0.75	1.51351351351351	0.375	0.425	14490.276088947	Blantyre City	0.833333333333333	3.41666666666667	6.04632010447616	0.489544713404752	0.745911932083987	3	9	Rural	TRUE	0	medium	high	(4.35,8.17]	(0.546,0.801]	(8.85e+03,1.92e+04]	12.5	[0 - 15]
107	1.02499082000294	Chiradzulu Rural	46	20	39	7	30	0.652173913043478	1.52173913043478	0.391304347826087	0.195652173913043	12364.9966680676	Blantyre City	1	3.35	5.07294969733625	0.387852183488433	0.682096096629901	3	9	Rural	FALSE	0	low	high	(4.35,8.17]	(0.546,0.801]	(8.85e+03,1.92e+04]	15.2173913043478	(15 - 30]
108	4.34911775324883	Chiradzulu Rural	55	30	47	8	50	0.909090909090909	1.72222222222222	0.436363636363636	0.327272727272727	17828.7808520851	Blantyre City	0.724137931034483	3.44827586206897	7.03252545834291	0.503792917943216	0.746078482421443	3	9	Rural	TRUE	0	low	high	(4.35,8.17]	(0.546,0.801]	(8.85e+03,1.92e+04]	14.5454545454545	[0 - 15]
109	3.15123139431643	Chiradzulu Rural	34	21	30	3	30	0.882352941176471	1.48484848484848	0.411764705882353	0.176470588235294	24714.6725799776	Blantyre City	0.65	3	6.77198750179733	0.532789171564438	0.765390282861507	3	9	Rural	TRUE	0	low	medium	(4.35,8.17]	(0.546,0.801]	(1.92e+04,4.14e+04]	8.82352941176471	[0 - 15]
110	2.48447094588974	Chiradzulu Rural	36	23	34	2	29	0.805555555555556	1.11111111111111	0.361111111111111	0.25	29861.0927897625	Blantyre City	0.91304347826087	3.30434782608696	3.69225585242217	0.631801170432221	0.833588753053262	3	9	Rural	TRUE	0	low	high	[0.802,4.35]	(0.801,0.882]	(1.92e+04,4.14e+04]	5.55555555555556	[0 - 15]
111	3.89534692927851	Chiradzulu Rural	47	30	41	6	40	0.851063829787234	1.23913043478261	0.319148936170213	0.212765957446809	28792.0097916741	Blantyre City	0.827586206896552	3.37931034482759	3.6903675659128	0.650093582360553	0.846387114580171	3	9	Rural	TRUE	0	low	high	[0.802,4.35]	(0.801,0.882]	(1.92e+04,4.14e+04]	12.7659574468085	[0 - 15]
112	1.36743090617992	Chiradzulu Rural	50	28	45	1	45	0.9	1.53061224489796	0.3	0.22	26161.916169003	Blantyre City	0.925925925925926	3.30769230769231	5.13228899236597	0.51707788011921	0.762893095657007	3	9	Rural	TRUE	0	low	high	(4.35,8.17]	(0.546,0.801]	(1.92e+04,4.14e+04]	2	[0 - 15]
113	0.509136139378919	Chiradzulu Rural	24	18	17	0	23	0.958333333333333	1.39130434782609	0.25	0.208333333333333	32035.3522902645	Blantyre City	0.777777777777778	3.11111111111111	4.75350874749396	0.652412907728184	0.851683625200123	3	9	Rural	TRUE	0	low	high	(4.35,8.17]	(0.801,0.882]	(1.92e+04,4.14e+04]	0	[0 - 15]
114	1.90470146936552	Chiradzulu Rural	34	23	23	0	30	0.882352941176471	1.23529411764706	0.441176470588235	0.235294117647059	34409.0227655142	Blantyre City	0.869565217391304	3.43478260869565	4.69152754850505	0.625207287332286	0.811880605765011	3	9	Rural	TRUE	0	low	high	(4.35,8.17]	(0.801,0.882]	(1.92e+04,4.14e+04]	0	[0 - 15]
115	0.825796100820821	Chiradzulu Rural	30	18	12	4	26	0.866666666666667	1.60714285714286	0.333333333333333	0.266666666666667	25449.0261793681	Blantyre City	0.833333333333333	3.38888888888889	3.39812877810076	0.473725526665266	0.709302058013586	3	9	Rural	TRUE	0	low	high	[0.802,4.35]	(0.546,0.801]	(1.92e+04,4.14e+04]	13.3333333333333	[0 - 15]
116	0.919283650781263	Chiradzulu Rural	26	18	11	2	26	1	2.03846153846154	0.269230769230769	0.307692307692308	27475.1610136373	Zomba City	0.666666666666667	3.33333333333333	4.9240376790585	0.464035665805119	0.707494342510921	3	9	Rural	TRUE	0	low	high	(4.35,8.17]	(0.546,0.801]	(1.92e+04,4.14e+04]	7.69230769230769	[0 - 15]
117	2.09611699669649	Chiradzulu Rural	28	15	15	5	23	0.821428571428571	1.53571428571429	0.464285714285714	0.25	25931.4892159807	Blantyre City	1	3.53333333333333	3.02001677309432	0.543427422130892	0.791911476786167	3	9	Rural	TRUE	0	low	high	[0.802,4.35]	(0.546,0.801]	(1.92e+04,4.14e+04]	17.8571428571429	(15 - 30]
118	1.43700527943689	Chiradzulu Rural	44	31	19	6	37	0.840909090909091	1.80952380952381	0.386363636363636	0.325581395348837	23822.2658379448	Zomba City	0.9	3.36666666666667	9.8885621586434	0.474747365569799	0.714136157885636	3	9	Rural	TRUE	0	low	high	(8.17,54.5]	(0.546,0.801]	(1.92e+04,4.14e+04]	13.6363636363636	[0 - 15]
119	1.56165206591181	Chiradzulu Rural	48	31	23	1	44	0.916666666666667	2.04166666666667	0.270833333333333	0.208333333333333	21964.4267822494	Blantyre City	0.838709677419355	3.13333333333333	8.62575935979012	0.457605908327545	0.703360232296369	3	9	Rural	TRUE	0	low	high	(8.17,54.5]	(0.546,0.801]	(1.92e+04,4.14e+04]	2.08333333333333	[0 - 15]
120	1.27264487252125	Chiradzulu Rural	38	26	17	5	30	0.789473684210526	2.11428571428571	0.473684210526316	0.216216216216216	18153.4478994964	Blantyre City	0.84	3.28	6.02718188368863	0.466741062844953	0.722895060912255	3	9	Rural	TRUE	0	low	high	(4.35,8.17]	(0.546,0.801]	(8.85e+03,1.92e+04]	13.1578947368421	[0 - 15]
121	0.633130966704916	Chiradzulu Rural	23	15	13	4	17	0.739130434782609	2.08695652173913	0.304347826086957	0.391304347826087	18816.5358556506	Blantyre City	0.666666666666667	3.53333333333333	9.15648777073146	0.516493935789606	0.755346416836918	3	9	Rural	TRUE	0	medium	high	(8.17,54.5]	(0.546,0.801]	(8.85e+03,1.92e+04]	17.3913043478261	(15 - 30]
122	2.88445469645372	Blantyre Rural	28	14	8	0	25	0.892857142857143	1.57142857142857	0.214285714285714	0.0714285714285714	32453.7323973857	Zomba City	0.928571428571429	4.5	3.59977086787238	0.687428211356912	0.881981892883778	3	9	Rural	TRUE	0	low	high	[0.802,4.35]	(0.801,0.882]	(1.92e+04,4.14e+04]	0	[0 - 15]
123	0.61271505073692	Blantyre Rural	24	10	11	4	20	0.833333333333333	1.31818181818182	0.541666666666667	0	40676.8867252552	Zomba City	1	2.55555555555556	2.7323192147455	0.65511752379061	0.842224834342597	3	9	Rural	TRUE	1	low	high	[0.802,4.35]	(0.801,0.882]	(1.92e+04,4.14e+04]	16.6666666666667	(15 - 30]
124	1.36092469183747	Blantyre Rural	30	15	13	7	14	0.466666666666667	1.21428571428571	0.566666666666667	0.0344827586206897	41432.9806975216	Blantyre City	0.857142857142857	3.14285714285714	0.801841810773875	0.670401181695024	0.860512035750073	3	9	Rural	FALSE	1	low	high	[0.802,4.35]	(0.801,0.882]	(1.92e+04,4.14e+04]	23.3333333333333	(15 - 30]
125	2.33609861099551	Blantyre Rural	28	11	15	4	22	0.785714285714286	1.42857142857143	0.571428571428571	0.0357142857142857	29426.5452570017	Zomba City	0.727272727272727	3.27272727272727	3.7037890261043	0.605040795407103	0.817329442040154	3	9	Rural	TRUE	1	low	high	[0.802,4.35]	(0.801,0.882]	(1.92e+04,4.14e+04]	14.2857142857143	[0 - 15]
126	1.19578182931104	Blantyre Rural	12	7	7	0	11	0.916666666666667	1.75	0.333333333333333	0	32941.388039308	Blantyre City	0.857142857142857	4.14285714285714	2.61569360264255	0.617497620911434	0.819818452514451	3	9	Rural	TRUE	0	low	high	[0.802,4.35]	(0.801,0.882]	(1.92e+04,4.14e+04]	0	[0 - 15]
127	0.900562797069087	Blantyre Rural	32	14	25	6	27	0.84375	1	0.34375	0.375	29908.5229576851	Blantyre City	0.846153846153846	2.76923076923077	2.12046018100856	0.611062094151417	0.827743217488316	3	9	Rural	TRUE	0	medium	high	[0.802,4.35]	(0.801,0.882]	(1.92e+04,4.14e+04]	18.75	(15 - 30]
128	2.62169040898249	Blantyre Rural	27	17	24	3	24	0.888888888888889	1.74074074074074	0.333333333333333	0.148148148148148	30384.7389949918	Blantyre City	0.823529411764706	2.88235294117647	3.11051454041823	0.612268395128919	0.808995882670085	3	9	Rural	TRUE	0	low	high	[0.802,4.35]	(0.801,0.882]	(1.92e+04,4.14e+04]	11.1111111111111	[0 - 15]
129	1.70153987198426	Blantyre Rural	24	16	17	7	17	0.708333333333333	1.16666666666667	0.291666666666667	0.291666666666667	25197.2253822032	Blantyre City	0.875	2.9375	3.12093070635109	0.629855392188051	0.828236965729952	3	9	Rural	TRUE	0	low	high	[0.802,4.35]	(0.801,0.882]	(1.92e+04,4.14e+04]	29.1666666666667	(15 - 30]
130	6.24773420582111	Blantyre Rural	23	17	19	4	19	0.826086956521739	1.60869565217391	0.217391304347826	0.304347826086957	20927.8820915634	Blantyre City	0.764705882352941	2.52941176470588	3.64827129959081	0.571648490783597	0.782297477820688	3	9	Rural	TRUE	0	low	high	[0.802,4.35]	(0.546,0.801]	(1.92e+04,4.14e+04]	17.3913043478261	(15 - 30]
131	3.06112355143854	Blantyre Rural	49	28	40	9	37	0.755102040816326	1.89795918367347	0.326530612244898	0.25	12560.1395551023	Blantyre City	0.714285714285714	2.78571428571429	6.60996880949641	0.385384397893339	0.656180673193287	3	9	Rural	TRUE	0	low	high	(4.35,8.17]	(0.546,0.801]	(8.85e+03,1.92e+04]	18.3673469387755	(15 - 30]
132	2.95042304948075	Blantyre Rural	53	22	49	4	50	0.943396226415094	1.77358490566038	0.415094339622642	0.150943396226415	8974.59611576306	Blantyre City	0.409090909090909	3.40909090909091	2.95814469846772	0.414855670394569	0.697865026284908	3	9	Rural	TRUE	0	low	medium	[0.802,4.35]	(0.546,0.801]	(8.85e+03,1.92e+04]	7.54716981132075	[0 - 15]
133	3.97430982706707	Blantyre Rural	35	15	26	9	28	0.8	1.20689655172414	0.457142857142857	0.0857142857142857	23576.2125150961	Blantyre City	1	3.42857142857143	2.46276598493023	0.668884431501199	0.870966709866521	3	9	Rural	TRUE	0	low	high	[0.802,4.35]	(0.801,0.882]	(1.92e+04,4.14e+04]	25.7142857142857	(15 - 30]
134	0.476106805135767	Blantyre Rural	14	9	13	1	13	0.928571428571429	1.15384615384615	0.214285714285714	0	24103.955882686	Blantyre City	0.875	3.25	1.25633307323827	0.671707655463022	0.872120335074961	3	9	Rural	TRUE	0	low	high	[0.802,4.35]	(0.801,0.882]	(1.92e+04,4.14e+04]	7.14285714285714	[0 - 15]
135	2.26262178578423	Blantyre Rural	22	10	15	7	14	0.636363636363636	1.13636363636364	0.272727272727273	0	31627.321518791	Blantyre City	0.8	3.8	2.18377494624355	0.676329368277441	0.865122353944382	3	9	Rural	FALSE	0	low	high	[0.802,4.35]	(0.801,0.882]	(1.92e+04,4.14e+04]	31.8181818181818	(30 - 45]
136	2.32937593320612	Blantyre Rural	25	12	21	4	17	0.68	0.96	0.28	0	12997.6999320996	Blantyre City	0.833333333333333	3.5	1.76749064874181	0.598458146965	0.823746218228004	2	7	Rural	FALSE	0	low	high	[0.802,4.35]	(0.801,0.882]	(8.85e+03,1.92e+04]	16	(15 - 30]
137	0.677311820168251	Blantyre Rural	24	9	23	1	24	1	1	0.416666666666667	0	11536.1735364947	Blantyre City	1	3	1.83696653980206	0.588172017809856	0.82694002878235	2	7	Rural	TRUE	0	low	high	[0.802,4.35]	(0.801,0.882]	(8.85e+03,1.92e+04]	4.16666666666667	[0 - 15]
138	0.722392573535303	Blantyre Rural	35	18	32	3	31	0.885714285714286	1.62857142857143	0.342857142857143	0.114285714285714	5714.90338326951	Blantyre City	0.666666666666667	4.33333333333333	9.43304111043514	0.104695219481966	0.384791039878306	5	12	Rural	TRUE	0	low	high	(8.17,54.5]	(0.248,0.546]	(4.61e+03,8.85e+03]	8.57142857142857	[0 - 15]
139	0.734549103596071	Blantyre Rural	21	12	18	3	18	0.857142857142857	0.95	0.380952380952381	0.0476190476190476	19451.9222124195	Blantyre City	0.636363636363636	5	1.51859823499032	0.642992170817322	0.851012974315219	1	3	Rural	TRUE	0	low	medium	[0.802,4.35]	(0.801,0.882]	(1.92e+04,4.14e+04]	14.2857142857143	[0 - 15]
140	0.684313518713153	Blantyre Rural	14	10	13	1	13	0.928571428571429	1.21428571428571	0.285714285714286	0.285714285714286	23428.969519731	Blantyre City	0.9	4.1	4.36045133421714	0.603996212131407	0.825574118301181	1	3	Rural	TRUE	0	low	high	(4.35,8.17]	(0.801,0.882]	(1.92e+04,4.14e+04]	7.14285714285714	[0 - 15]
